# Supplementary material for: Saturation mutagenesis of a predicted ancestral Syk‐family kinase
Source: Protein Sci. 2022 Sep 21;31(10):e4411. doi: 10.1002/pro.4411 (PMC9601881; doi:10.1002/pro.4411)
Supplement: Supplementary file 9 — Appendix S2 Supporting Information. [file PRO-31-e4411-s008.zip]

Archive with 2 entries (2 files):
- Supplementary_File_2.newick
- __MACOSX/._Supplementary_File_2.newick
