# Supplementary material for: Saturation mutagenesis of a predicted ancestral Syk‐family kinase
Source: Protein Sci. 2022 Sep 21;31(10):e4411. doi: 10.1002/pro.4411 (PMC9601881; doi:10.1002/pro.4411)
Supplement: Supplementary file 9 — Appendix S2 Supporting Information. [file PRO-31-e4411-s008.zip › Supplementary_File_2.newick]

(EfluviatiN:0.16814,(HvulgarisN:0.53342,((CgigasN:0.43186,AcalifornN:0.62516):0.24014,((((CmiliiS:0.22274,((LchalumnaS:0.15925,(XtropicalS:0.26237,((((((EfuscusS:0.01548,(MbrandtiiS:0.00327,MdavidiiS:0.00164):0.00276):0.03252,((CfamiliarS:0.01497,(AmelanoleS:0.01629,((OdivergenS:0.00484,LweddelliS:0.01140):0.00879,MfuroS:0.00755):0.00010):0.00614):0.01041,FcatusS:0.02066):0.01670):0.00864,(EeuropaeuS:0.01793,((CsimumS:0.01297,EcaballusS:0.01461):0.02341,((PalectoS:0.04456,(LafricanaS:0.02918,(DnovemcinS:0.04554,EtelfairiS:0.03986):0.00888):0.01693):0.00541,(SaraneusS:0.05475,(SscrofaS:0.02070,((BbubalisS:0.00465,(BmutusS:0.00010,BtaurusS:0.00010):0.00190):0.02376,(BscammoniS:0.00164,((OorcaS:0.00010,TtruncatuS:0.00619):0.00411,LvexillifS:0.00164):0.00207):0.01842):0.00681):0.01588):0.00611):0.00010):0.00334):0.00318):0.01741,TchinensiS:0.01899):0.00851,(((OgarnettiS:0.01637,((((MmulattaS:0.00010,CsabaeusS:0.00323):0.00323,CjacchusS:0.01974):0.00489,(GgorillaS:0.00162,PpaniscusS:0.00161):0.00010):0.00161,HsapiensS:0.00010):0.01152):0.00935,TsyrichtaS:0.02774):0.00965,(GvariegatS:0.03259,(OcuniculuS:0.03254,((CgriseusS:0.02478,MauratusS:0.00491):0.00626,((MochrogasS:0.01432,PbairdiiS:0.01894):0.00310,(RnorvegicS:0.02163,MmusculusS:0.00656):0.00988):0.00198):0.04168):0.01063):0.00431):0.00476):0.11438,((PbivittatS:0.06765,AcarolineS:0.09126):0.12237,((PsinensisS:0.08217,(CmydasS:0.01375,CbelliiS:0.01231):0.01546):0.02865,(AmississiS:0.08454,(((AplatyrhyS:0.01325,GgallusS:0.02085):0.00559,(MnubicusS:0.01507,(AforsteriS:0.01325,(((CcristataS:0.00945,(FperegrinS:0.00010,FcherrugS:0.00010):0.02117):0.00227,EgarzettaS:0.00647):0.00159,(CcanorusS:0.01929,((CliviaS:0.01965,(PgutturalS:0.02812,((PadeliaeS:0.04497,(NnipponS:0.03344,BgibbericS:0.04574):0.02453):0.04483,(MundulatuS:0.03721,(CbrachyrhS:0.00873,((GfortisS:0.00661,ZalbicollS:0.01294):0.00290,(PhumilisS:0.00805,((FalbicollS:0.03057,ScanariaS:0.01040):0.00319,TguttataS:0.01005):0.00010):0.00206):0.00162):0.01372):0.00000):0.00000):0.00792):0.00251,CstriatusS:0.03415):0.00337):0.00165):0.00167):0.00488):0.00983):0.01213,SaustraliS:0.04709):0.03981):0.01412):0.04831):0.05920):0.05693):0.04153):0.03765,(LoculatusS:0.08540,((CcarpioS:0.05286,DrerioS:0.08633):0.11338,(SsalarS:0.11491,((TnigrovirS:0.10053,TrubripesS:0.06762):0.08412,(CsemilaevS:0.15402,(PreticulaS:0.08896,((OniloticuS:0.03419,(NbrichardS:0.01143,(PnyerereiS:0.00664,(MzebraS:0.00000,HburtoniS:0.00000):0.00165):0.00445):0.02305):0.07955,SpartitusS:0.07259):0.00405):0.01039):0.02745):0.06362):0.03278):0.05621):0.06945):0.08296):0.12908,((((((PbivittatZ:0.17721,((MdomesticZ:0.03660,(SharrisiiZ:0.02961,MeugeniiZ:0.07580):0.02006):0.04836,((SscrofaZ:0.02354,((BscammoniZ:0.01409,(LvexillifZ:0.01800,OorcaZ:0.00350):0.00592):0.01048,(BbubalisZ:0.00185,(BmutusZ:0.00010,BtaurusZ:0.00010):0.00486):0.01488):0.00703):0.00875,(((OcuniculuZ:0.01614,(TchinensiZ:0.03141,((RnorvegicZ:0.01376,MmusculusZ:0.00610):0.00889,((CgriseusZ:0.01937,PbairdiiZ:0.00916):0.00010,MochrogasZ:0.02002):0.00974):0.02080):0.00412):0.00992,((EtelfairiZ:0.06293,(SaraneusZ:0.05758,EeuropaeuZ:0.01982):0.00837):0.00604,((FcatusZ:0.01279,(MfuroZ:0.01053,LweddelliZ:0.01921):0.02334):0.01958,(PalectoZ:0.01928,EfuscusZ:0.02870):0.00489):0.00010):0.00362):0.00757,(OgarnettiZ:0.03369,((CjacchusZ:0.01933,(CsabaeusZ:0.00168,MmulattaZ:0.00166):0.01093):0.00010,((PpaniscusZ:0.00167,GgorillaZ:0.00000):0.00000,(HsapiensZ:0.00167,PtroglodyZ:0.00000):0.00000):0.01084):0.01396):0.01080):0.00883):0.09236):0.08263):0.04288,((((((CliviaZ:0.01376,CcarolineZ:0.02353):0.00339,(((SaustraliZ:0.02951,((MgallopavZ:0.02550,GgallusZ:0.00878):0.02482,AplatyrhyZ:0.01268):0.01505):0.00757,(PgutturalZ:0.03349,((EgarzettaZ:0.00424,PcarboZ:0.01571):0.00420,((MunicolorZ:0.01913,FglacialiZ:0.00338):0.00171,(EheliasZ:0.01874,(TerythrolZ:0.01528,((CcanorusZ:0.02972,(NnotabiliZ:0.03865,MundulatuZ:0.01044):0.01301):0.00901,(FperegrinZ:0.01701,(TalbaZ:0.02748,(GstellataZ:0.03857,(AforsteriZ:0.00342,PadeliaeZ:0.00669):0.00339):0.00010):0.00222):0.00212):0.00010):0.00000):0.00000):0.00224):0.00193):0.00023):0.00243,NnipponZ:0.00989):0.00265):0.01022,CcristataZ:0.01935):0.01555,(MvitellinZ:0.05736,(CbrachyrhZ:0.01167,(PhumilisZ:0.02056,(FalbicollZ:0.01972,((TguttataZ:0.01068,ScanariaZ:0.00373):0.00183,GfortisZ:0.00542):0.00698):0.00010):0.00823):0.02869):0.01312):0.04580,(CbelliiZ:0.01798,CmydasZ:0.01124):0.04266):0.02128,AmississiZ:0.07423):0.02990):0.03123,XtropicalZ:0.18552):0.05751,LchalumnaZ:0.12336):0.02537,CmiliiZ:0.28161):0.03200,(LoculatusZ:0.08974,((OmykissZ:0.09200,((OlatipesZ:0.13324,((PreticulaZ:0.02532,XmaculatuZ:0.02651):0.00677,PformosaZ:0.00744):0.08933):0.03348,(DlabraxZ:0.05957,((OniloticuZ:0.01931,(HburtoniZ:0.00183,(PnyerereiZ:0.00155,MzebraZ:0.00182):0.00168):0.01352):0.05948,(CsemilaevZ:0.15110,((TnigrovirZ:0.08553,TrubripesZ:0.06438):0.11163,SpartitusZ:0.07873):0.01951):0.00821):0.01176):0.02894):0.07451):0.06484,(DrerioZ:0.14815,AmexicanuZ:0.10420):0.03288):0.09186):0.06550):0.20457):0.10893,CintestinN:0.99625):0.09487,LcamtschaN:0.55426):0.19526):0.23073):0.46423,AqueenslaN:0.15350);
