# Supplementary material for: Saturation mutagenesis of a predicted ancestral Syk‐family kinase
Source: Protein Sci. 2022 Sep 21;31(10):e4411. doi: 10.1002/pro.4411 (PMC9601881; doi:10.1002/pro.4411)
Supplement: Supplementary file 11 — Appendix S4 Supporting Information. [file PRO-31-e4411-s001.xlsx]

## Sheet: AncSZ_Pool1_Avg_Enrichment
AncSZ_Numbering	352	353	354	355	356	357	358	359	360	361	362	363	364	365	366	367	368	369	370	371	372	373	374	375	376	377	378	379	380	381	382	383	384	385	386	387	388	389	390	391	392	393	394	395	396	397	398	399	400
Substitution	D	K	K	L	Y	L	K	R	E	Q	L	M	L	E	E	G	E	L	G	S	G	N	F	G	T	V	K	K	G	V	Y	K	M	R	K	K	E	I	P	V	A	V	K	V	L	K	S	E	N
K	#DIV/0!	#DIV/0!	-0.175512	#DIV/0!	#DIV/0!	-0.146588	-0.0633307	-0.0664055	0.0553405	-0.0301237	-0.509129	-0.0368517	-0.152678	-0.0177713	-0.03539	0.113949	-0.0656228	-0.307252	-0.396455	-0.109262	#DIV/0!	-0.102675	-0.133155	#DIV/0!	#DIV/0!	-0.46973	-0.0795514	-0.103408	-0.562121	0.0852199	#DIV/0!	#DIV/0!	-0.23319	-0.00135773	-0.124538	#DIV/0!	-0.0462114	#DIV/0!	-0.0258564	#DIV/0!	-0.557131	-0.619762	-0.104782	0.0137622	-0.195506	#DIV/0!	0.0191888	-0.0714152	-0.0649403
R	#DIV/0!	#DIV/0!	#DIV/0!	#DIV/0!	#DIV/0!	-0.205104	-0.0359414	#DIV/0!	-0.0955069	-0.0415175	-0.630032	-0.0422798	-0.157874	-0.0666471	-0.0310459	-0.0213413	-0.0735594	-0.290828	-0.391336	-0.0368046	-0.567658	-0.282632	-0.227323	-0.579895	-0.0225829	-0.604429	0.0526446	-0.00144043	-0.349994	-0.0522061	-0.148923	0.0190812	-0.0444753	-0.0297529	-0.031907	-0.00265684	0.0069123	#DIV/0!	-0.0429057	-0.338805	-0.659585	-0.273929	-0.630613	0.0241317	-0.0362807	#DIV/0!	0.0177601	-0.0270041	-0.0554561
R	#DIV/0!	#DIV/0!	#DIV/0!	#DIV/0!	#DIV/0!	-0.151569	0.0689272	-0.119569	-0.107837	-0.0328793	-0.520979	-0.105667	-0.12263	-0.170529	-0.120515	-0.123034	-0.039488	-0.305058	-0.392673	-0.058428	-0.579339	-0.355104	-0.158481	-0.526263	-0.0517476	#DIV/0!	0.0214967	0.0393042	-0.517885	-0.11168	-0.174709	-0.000682294	-0.0965441	-0.179272	-0.0522257	-0.108352	#DIV/0!	#DIV/0!	-0.0661431	-0.188444	-0.657709	-0.30469	-0.623753	0.0213346	0.0623106	#DIV/0!	-0.0703451	-0.0278459	-0.0703451
R	#DIV/0!	-0.0795183	#DIV/0!	#DIV/0!	#DIV/0!	-0.211951	0.22173	-0.0153376	0.0186811	0.0450495	-0.641565	-0.0995367	-0.118219	-0.0757399	-0.132989	0.018663	-0.0871498	-0.38033	-0.25093	-0.0647959	-0.174915	-0.321352	0.00992328	#DIV/0!	#DIV/0!	#DIV/0!	0.0400837	0.0248949	-0.274797	#DIV/0!	#DIV/0!	-0.0533655	-0.0533131	0.022015	-0.0571078	-0.11883	#DIV/0!	#DIV/0!	-0.0423204	#DIV/0!	-0.575299	-0.338835	#DIV/0!	0.0109966	-0.175556	-0.153633	#DIV/0!	-0.00829425	#DIV/0!
E	#DIV/0!	-0.0872436	#DIV/0!	#DIV/0!	#DIV/0!	-0.335859	0.0934506	-0.0411767	-0.113752	-0.0436377	-0.528572	0.0407953	-0.14392	-0.103057	-0.153898	0.00500956	-0.0631859	-0.193977	-0.106613	-0.0240389	-0.170661	0.204775	-0.0867027	#DIV/0!	-0.0786207	#DIV/0!	-0.237474	-0.0123531	-0.626237	-0.23708	#DIV/0!	-0.0960155	-0.00556886	0.066333	0.0934506	-0.116366	-0.12266	#DIV/0!	-0.120709	#DIV/0!	-0.622192	-0.280961	#DIV/0!	-0.105281	-0.0894884	-0.0823909	#DIV/0!	-0.0674954	#DIV/0!
D	#DIV/0!	#DIV/0!	#DIV/0!	#DIV/0!	#DIV/0!	-0.393444	-0.0186512	-0.226141	0.0134895	-0.0470779	-0.644284	-0.106782	-0.196187	-0.0718369	-0.0489161	-0.0636612	-0.021298	-0.384669	-0.0110936	0.0293073	-0.573455	-0.0757076	-0.152398	-0.241034	-0.0807969	-0.583049	-0.157514	-0.153634	-0.620443	-0.0827025	-0.448766	-0.0740628	0.00418363	0.148432	0.0199635	-0.096844	0.0408389	#DIV/0!	-0.0023951	-0.579436	-0.541141	-0.604334	-0.579186	-0.146521	-0.0927202	#DIV/0!	0.0653419	-0.020781	0.103619
N	-0.0751167	#DIV/0!	0.100442	#DIV/0!	-0.180987	-0.351021	-0.074863	-0.268615	-0.134498	0.107485	-0.610039	-0.0863433	-0.224302	-0.0973181	-0.0545833	-0.0635998	-0.0449896	-0.272956	-0.149864	-0.0407586	-0.460984	#DIV/0!	-0.0998588	-0.416245	-0.0560541	-0.452293	-0.0377957	-0.141457	-0.510043	-0.113983	-0.263242	-0.0819938	-0.0717084	-0.0433587	-0.0252708	-0.0890038	0.00977822	-0.199284	0.0279094	-0.213013	-0.618824	-0.182367	-0.586379	-0.026925	0.0450848	#DIV/0!	0.0536415	-0.068893	-0.0896071
Q	#DIV/0!	#DIV/0!	#DIV/0!	#DIV/0!	#DIV/0!	-0.195364	-0.0490759	-0.121534	-0.0250651	#DIV/0!	-0.443562	-0.0305763	-0.107309	-0.0227691	-0.00291654	-0.0362495	-0.0327346	-0.167656	-0.202934	0.0019052	#DIV/0!	-0.0329115	0.0462795	-0.716403	-0.00175813	-0.495007	-0.00511632	-0.0652079	-0.368003	-0.147062	-0.194785	-0.0149797	-0.0771422	0.096141	-0.0175201	-0.0688341	0.0108974	#DIV/0!	0.0129196	-0.469033	-0.598532	-0.32678	-0.579085	0.0243086	0.012641	#DIV/0!	0.0289681	-0.015436	-0.075203
H	#DIV/0!	#DIV/0!	#DIV/0!	#DIV/0!	-0.0919051	-0.295957	-0.0359508	-0.0949727	-0.0264637	0.016378	-0.444854	-0.0179447	-0.180204	-0.057029	-0.0527891	-0.0207661	-0.0337261	-0.0932089	-0.284288	-0.00727508	-0.6094	-0.0950823	-0.0560961	-0.551399	-0.0400537	-0.531153	-0.0228049	-0.0907127	-0.268029	-0.132769	-0.148523	-0.0217951	-0.0302576	0.0445105	-0.00766224	-0.015627	-0.00703826	#DIV/0!	-0.0322937	-0.262713	-0.664327	-0.408738	-0.704858	-0.0541745	-0.00677346	#DIV/0!	0.00311913	-0.0313908	-0.0508767
T	#DIV/0!	#DIV/0!	#DIV/0!	#DIV/0!	#DIV/0!	-0.315005	-0.105886	-0.139761	-0.0821504	-0.0663647	-0.260843	0.0229742	-0.141065	-0.0358709	-0.0406107	-0.015507	0.000869029	-0.145404	-0.28952	-0.0596758	-0.617629	-0.158363	-0.138114	-0.540235	-0.0359913	-0.156122	0.0155723	-0.0995112	-0.425371	-0.0792424	-0.0960498	-0.045958	0.013247	-0.0237293	-0.0444743	-0.0265039	-0.00902837	-0.170428	-0.0811062	-0.0433828	-0.432863	-0.0395744	-0.630292	0.0540771	-0.0106259	#DIV/0!	-0.0735251	-0.0496171	-0.0796419
T	#DIV/0!	#DIV/0!	#DIV/0!	#DIV/0!	#DIV/0!	-0.295552	-0.0687016	-0.144123	0.0361593	-0.0958566	-0.286034	-0.0580485	-0.158334	-0.0101463	-0.0928758	-0.0462174	-0.0407585	-0.0328949	-0.281351	-0.0968222	#DIV/0!	-0.105289	-0.0790247	-0.545766	-0.104173	-0.220694	0.00832036	-0.215958	-0.470437	-0.0764706	-0.217666	-0.0261109	-0.0740939	-0.071419	-0.0311355	-0.0924903	-0.0199262	#DIV/0!	-0.0963779	0.0572828	-0.417567	-0.0221554	-0.568232	0.0875966	0.0162281	#DIV/0!	-0.0721682	-0.046096	0.083925
S	#DIV/0!	#DIV/0!	#DIV/0!	#DIV/0!	#DIV/0!	-0.302938	-0.0480777	-0.188728	-0.0583933	-0.0448316	-0.584909	-0.0530145	-0.185671	-0.0338691	-0.0576621	-0.00982171	-0.0418014	-0.165714	-0.0931701	0.0134711	-0.463503	-0.145093	0.0682869	-0.143604	-0.143652	-0.270498	-0.00176845	-0.0701162	-0.205926	-0.065422	-0.250331	-0.0661539	-0.0501688	0.0593758	-0.0224657	-0.0466947	-0.0459229	#DIV/0!	0.0720708	-0.106259	-0.251098	-0.0555061	-0.713129	0.0126057	-0.00324454	#DIV/0!	-0.00242807	2.31351e-05	0.0114741
S	#DIV/0!	#DIV/0!	#DIV/0!	#DIV/0!	-0.111188	-0.341092	-0.0345604	-0.128782	-0.0784578	0.0136855	-0.564176	-0.00309386	-0.203973	-0.0423935	-0.0455606	-0.037992	#DIV/0!	-0.127182	-0.0904759	-0.00361901	-0.391416	-0.186608	0.0154582	-0.107164	-0.0190955	-0.32742	0.0101644	-0.0631862	-0.164548	-0.120262	-0.212866	-0.0542716	-0.0204892	-0.0124575	-0.0312145	-0.0506988	-0.0271359	#DIV/0!	-0.00166733	-0.0258957	-0.282235	-0.0308282	-0.727165	0.0184099	-0.03752	#DIV/0!	-0.0077109	-0.0537551	-0.0378833
S	#DIV/0!	#DIV/0!	#DIV/0!	#DIV/0!	#DIV/0!	-0.404303	0.0456388	-0.194734	-0.0874178	0.0708695	-0.526335	0.0198748	-0.252091	-0.00391376	0.040035	-0.036687	-0.0973728	-0.106074	-0.0398885	-0.0772708	#DIV/0!	-0.16787	-0.0283806	-0.182088	-0.131213	-0.228562	0.023415	-0.0588652	-0.205845	-0.111109	-0.223573	0.0147656	-0.0829588	0.0210706	-0.0247539	-0.147052	-0.104264	#DIV/0!	0.00122682	#DIV/0!	-0.227355	0.0486042	-0.57445	0.0217558	0.0240909	#DIV/0!	-0.0646408	-0.015174	0.256492
C	#DIV/0!	#DIV/0!	#DIV/0!	#DIV/0!	-0.029321	-0.138876	-0.00555047	-0.0798872	-0.106803	0.0499546	-0.257496	-0.0414224	-0.112975	-0.00762664	-0.0600102	0.0188197	-0.0196208	-0.0989948	-0.132569	-0.0283998	-0.447798	-0.0414942	-0.0666513	-0.132561	-0.057221	-0.0309734	0.0693355	-0.0842138	-0.118413	-0.072649	0.0383396	-0.0204153	-0.0467252	0.0386092	-0.0773915	-0.0321855	-0.051386	#DIV/0!	-0.0633782	0.205437	-0.19088	0.0554645	-0.623753	-0.0765386	-0.063722	#DIV/0!	0.04729	-0.0696022	-0.189724
A	#DIV/0!	#DIV/0!	#DIV/0!	#DIV/0!	#DIV/0!	-0.249106	-0.157984	-0.106676	-0.043761	-0.0682877	-0.309683	-0.113665	-0.179565	-0.0734	-0.0313742	-0.0688148	-0.0880037	-0.098012	-0.053926	0.0169765	-0.568117	-0.0342935	-0.0481444	-0.0556029	-0.138795	-0.100179	-0.0148426	-0.0535533	-0.0859045	-0.100435	-0.0762775	-0.0511595	-0.0489863	-0.019004	-0.0577822	-0.0606847	-0.064578	#DIV/0!	0.0174602	-0.0945368	#DIV/0!	-0.0222319	-0.609074	-0.0384053	0.0284907	#DIV/0!	-0.0165443	-0.0826548	0.00053946
A	#DIV/0!	#DIV/0!	#DIV/0!	#DIV/0!	#DIV/0!	-0.166358	0.0382569	-0.115698	-0.152537	0.0867403	-0.226125	-0.0958017	-0.126907	-0.0334358	-0.000860442	-0.108869	-0.110787	-0.105166	-0.0502943	0.00169462	-0.411373	0.028148	-0.0411125	0.00202984	-0.0763354	-0.066916	-0.0358958	-0.120054	-0.0704902	-0.149809	-0.118088	-0.0515608	-0.0143475	0.0266704	-0.0756958	-0.0518175	-0.016357	#DIV/0!	0.0194805	-0.0752524	-0.00410135	-0.0929979	#DIV/0!	-0.00996946	0.141002	#DIV/0!	0.0760914	-0.0950875	-0.100308
V	-0.119259	#DIV/0!	#DIV/0!	#DIV/0!	#DIV/0!	-0.098971	-0.0714332	-0.139428	-0.163188	-0.0739477	-0.128897	0.031123	-0.059349	-0.050402	0.0009606	-0.0162544	0.018751	0.00530269	-0.2981	-0.0599631	#DIV/0!	0.0387994	-0.196572	-0.364673	-0.020264	-0.0155696	0.0138773	-0.110943	-0.261609	0.0787448	-0.164444	0.0049315	0.0189858	-0.0675704	-0.15967	-0.0225776	-0.0418134	-0.189635	-0.119852	0.0754396	-0.059305	-0.0315089	-0.560768	#DIV/0!	0.0629964	#DIV/0!	-0.170586	-0.124078	-0.0996631
V	#DIV/0!	#DIV/0!	#DIV/0!	#DIV/0!	#DIV/0!	-0.134695	0.00353156	-0.166627	#DIV/0!	0.0187078	-0.168986	-0.021273	-0.0757791	-0.062357	-0.0982784	#DIV/0!	0.00074814	0.10063	-0.294472	-0.0245967	-0.233828	0.0650591	-0.162191	#DIV/0!	-0.128148	-0.108682	0.0483359	-0.0765543	-0.235334	-0.14488	-0.0716671	-0.0427421	-0.0768062	0.179361	-0.108679	0.130532	#DIV/0!	#DIV/0!	-0.133441	-0.131975	-0.215794	#DIV/0!	#DIV/0!	0.0772237	0.0719678	#DIV/0!	-0.0123531	-0.132047	#DIV/0!
L	#DIV/0!	#DIV/0!	#DIV/0!	-0.161285	#DIV/0!	-0.030782	-0.0896566	-0.214353	-0.236637	0.178814	-0.0656156	-0.0502595	-0.0457619	-0.0285918	-0.118062	-0.051667	-0.0373243	-0.000559283	-0.316329	-0.069048	-0.519253	-0.0536153	-0.409358	-0.671061	-0.00390752	-0.132284	-0.0289136	-0.0553586	-0.381096	#DIV/0!	0.00422824	-0.0316262	-0.0288696	0.00464802	-0.0807319	-0.0738659	-0.0197559	#DIV/0!	-0.057001	-0.117589	-0.642627	-0.0560197	-0.634041	-0.0577562	-0.0198843	#DIV/0!	-0.168134	-0.154983	-0.139246
L	#DIV/0!	#DIV/0!	#DIV/0!	#DIV/0!	#DIV/0!	#DIV/0!	-0.244926	-0.171276	-0.251726	0.116958	#DIV/0!	-0.0312507	#DIV/0!	-0.0143744	-0.089902	-0.0264893	0.00038289	-0.121034	-0.327688	-0.0689681	-0.40806	-0.063279	-0.323397	-0.798473	-0.00484671	-0.11519	-0.0134837	-0.0312807	-0.386065	0.0356291	-0.0173178	-0.041575	-0.0286972	0.0193278	-0.119139	0.0428254	-0.00764315	#DIV/0!	-0.0667955	#DIV/0!	-0.609643	-0.0916037	-0.716516	-0.0837134	-0.00207276	#DIV/0!	-0.169191	-0.153642	-0.263945
L	#DIV/0!	#DIV/0!	#DIV/0!	#DIV/0!	#DIV/0!	-0.0656379	-0.0457769	-0.253087	#DIV/0!	#DIV/0!	-0.0247969	-0.015451	-0.00283752	-0.0537458	-0.0581348	-0.0123531	0.010193	#DIV/0!	-0.228776	-0.0899688	#DIV/0!	-0.0192851	-0.222576	#DIV/0!	-0.0524703	#DIV/0!	-0.0349805	-0.117863	-0.337978	#DIV/0!	-0.025333	-0.0065293	-0.0416264	0.112586	-0.0340834	-0.118157	#DIV/0!	#DIV/0!	-0.10253	#DIV/0!	-0.598668	-0.0579414	#DIV/0!	0.0487856	-0.0233436	#DIV/0!	#DIV/0!	-0.198244	#DIV/0!
I	#DIV/0!	#DIV/0!	#DIV/0!	#DIV/0!	#DIV/0!	-0.100707	-0.157089	-0.222166	-0.266871	-0.0978679	-0.0901536	0.0200491	0.0387058	-0.0489635	-0.0833944	-0.042527	-0.0263082	0.0693932	-0.29258	-0.043505	-0.54241	-0.143173	-0.252622	-0.633381	0.0459021	0.051831	0.000793764	-0.159538	-0.470102	-0.0394075	-0.0406219	-0.0282293	-0.0341927	0.0250107	-0.131004	-0.0663428	-0.0722956	#DIV/0!	-0.149837	-0.00477986	-0.44255	-0.0467904	-0.682197	-0.0381844	-0.0976855	#DIV/0!	-0.218429	-0.206588	-0.11644
M	#DIV/0!	-0.136839	#DIV/0!	#DIV/0!	#DIV/0!	-0.15815	0.00581861	-0.157294	-0.21368	#DIV/0!	-0.18509	#DIV/0!	-0.130656	-0.0217335	-0.150251	-0.0604761	0.0238032	-0.0606675	-0.216112	-0.0466715	#DIV/0!	-0.05045	-0.0968399	#DIV/0!	0.0948569	#DIV/0!	0.0282264	0.0596286	-0.105445	#DIV/0!	-0.0655986	-0.0283956	#DIV/0!	-0.115973	-0.119127	0.00365189	0.0260471	#DIV/0!	-0.0847559	#DIV/0!	-0.628535	-0.100004	#DIV/0!	0.0150447	-0.0181467	-0.219488	#DIV/0!	-0.15358	-0.210164
F	#DIV/0!	#DIV/0!	#DIV/0!	#DIV/0!	-0.152877	-0.140335	-0.179216	-0.0518688	-0.158481	-0.017427	-0.189889	0.000832663	-0.0590152	-0.0305955	-0.0607509	-0.0694265	0.0461108	-0.0193922	-0.209176	-0.0199051	-0.495379	-0.158194	-0.124094	-0.558896	0.0323438	-0.355856	0.0105784	-0.0274101	-0.138663	0.110123	0.0271631	-0.0203195	0.0126228	-0.0214095	-0.092973	-0.0979674	-0.0112364	#DIV/0!	-0.0916208	-0.226903	-0.684745	-0.157106	-0.643571	-0.0628873	-0.177135	#DIV/0!	-0.133094	-0.193503	-0.271748
Y	-0.230023	#DIV/0!	#DIV/0!	#DIV/0!	#DIV/0!	-0.21147	-0.13991	-0.158796	-0.143938	-0.0492754	-0.255928	-0.0195844	-0.116778	-0.0670372	-0.0513064	-0.0798928	-0.00459842	-0.0842865	-0.260831	-0.104154	-0.617261	-0.182952	-0.068286	-0.524848	-0.0631974	-0.441974	0.026957	-0.0401877	-0.101531	-0.0652912	0.0161887	-0.0147022	0.0107962	0.0317986	-0.0336341	0.00164019	-0.101622	#DIV/0!	-0.104076	-0.141448	-0.649173	-0.0105134	-0.624076	-0.0131423	0.0256301	#DIV/0!	-0.0936955	-0.0760302	-0.150895
W	#DIV/0!	#DIV/0!	#DIV/0!	#DIV/0!	#DIV/0!	#DIV/0!	#DIV/0!	-0.217408	#DIV/0!	-0.0320332	-0.284419	0.0350715	#DIV/0!	#DIV/0!	0.109863	-0.190488	-0.0623489	-0.117012	-0.205256	-0.153062	-0.176931	-0.119778	-0.180044	#DIV/0!	-0.144241	#DIV/0!	-0.0654509	-0.0525154	-0.400237	-0.121825	0.0285143	-0.00917988	0.0201019	0.0575033	#DIV/0!	-0.0618385	#DIV/0!	#DIV/0!	-0.186674	#DIV/0!	-0.508352	-0.0509825	#DIV/0!	-0.0160696	-0.181716	#DIV/0!	#DIV/0!	-0.0284539	-0.317786
G	-0.108542	#DIV/0!	#DIV/0!	#DIV/0!	#DIV/0!	-0.274413	-0.088269	-0.150903	-0.186211	-0.0563691	-0.507764	-0.166789	-0.305245	-0.0657447	-0.11495	-0.0950472	-0.0889398	-0.166535	-0.0581444	-0.0339096	0.0283457	-0.0543843	-0.0727184	#DIV/0!	-0.199874	-0.21901	-0.0463532	-0.0233241	-0.0934943	-0.178685	-0.147052	-0.0610204	-0.0708429	0.372998	0.0796936	-0.0721643	-0.048112	#DIV/0!	-0.034083	-0.0887869	-0.0302988	-0.0302526	-0.705494	-0.105412	-0.0419385	#DIV/0!	0.104996	-0.0270686	0.0108768
G	#DIV/0!	#DIV/0!	#DIV/0!	#DIV/0!	#DIV/0!	0.076103	#DIV/0!	-0.0895858	#DIV/0!	#DIV/0!	#DIV/0!	-0.17151	-0.274288	-0.0980366	#DIV/0!	-0.0630521	0.0546841	#DIV/0!	-0.129354	-0.027734	#DIV/0!	#DIV/0!	-0.146435	-0.0651813	#DIV/0!	-0.329015	-0.0505528	0.00383364	-0.207623	0.0290396	#DIV/0!	-0.0925343	#DIV/0!	#DIV/0!	#DIV/0!	0.0423793	#DIV/0!	#DIV/0!	-0.116249	#DIV/0!	-0.0712308	-0.11908	#DIV/0!	#DIV/0!	0.112586	#DIV/0!	0.0317045	-0.00581015	#DIV/0!
P	#DIV/0!	#DIV/0!	#DIV/0!	#DIV/0!	-0.051721	-0.48585	-0.0888721	-0.0555246	-0.135201	-0.127012	-0.483132	-0.23888	-0.244096	-0.167081	-0.0224484	-0.0908902	-0.0537594	-0.453043	-0.443293	-0.297759	-0.613101	-0.664656	-0.636032	-0.603725	-0.678687	-0.647066	-0.517876	-0.0657317	-0.684671	-0.634672	-0.595791	-0.131859	-0.0939205	-0.0224638	-0.121172	-0.165559	-0.0978902	#DIV/0!	0.010376	-0.639851	-0.684669	-0.526232	-0.617315	-0.606319	0.0143641	#DIV/0!	-0.0761419	-0.058161	-0.118761
P	#DIV/0!	#DIV/0!	#DIV/0!	#DIV/0!	#DIV/0!	-0.28866	-0.0421926	-0.05396	-0.114119	-0.178225	-0.300573	-0.262295	-0.139262	-0.182387	0.0100628	-0.114428	-0.0631469	-0.46602	-0.417469	-0.289011	-0.57068	-0.614961	-0.657448	-0.595233	-0.67742	-0.648516	-0.50387	-0.0716021	-0.706535	-0.576767	-0.619936	-0.142321	-0.126672	-0.0182351	-0.162303	-0.173065	-0.142969	#DIV/0!	-0.0352923	-0.582543	-0.672606	-0.551038	-0.595011	-0.62396	-0.0557959	#DIV/0!	-0.0881866	-0.0535559	-0.120733
*	#DIV/0!	-0.185724	#DIV/0!	#DIV/0!	#DIV/0!	-0.78837	#DIV/0!	-0.792405	#DIV/0!	-0.365509	-0.750737	#DIV/0!	-0.378108	#DIV/0!	-0.777442	#DIV/0!	-0.779438	-0.510274	-0.904357	-0.79914	#DIV/0!	-0.722917	-0.708418	-0.911403	#DIV/0!	#DIV/0!	#DIV/0!	-0.783205	-0.735317	#DIV/0!	#DIV/0!	-0.463279	#DIV/0!	#DIV/0!	#DIV/0!	-0.517881	#DIV/0!	#DIV/0!	#DIV/0!	#DIV/0!	-0.790466	-0.723483	#DIV/0!	-0.758091	#DIV/0!	-0.159147	#DIV/0!	-0.744108	#DIV/0!
[truncated: 50 more columns]

## Sheet: AncSZ_Pool2_Avg_Enrichment
AncSZ_Numbering	440	441	442	443	444	445	446	447	448	449	450	451	452	453	454	455	456	457	458	459	460	461	462	463	464	465	466	467	468	469	470	471	472	473	474	475	476	477	478	479	480	481	482	483	484	485	486	487	488
Substitution	E	L	A	P	L	G	P	L	N	K	F	L	Q	K	H	K	D	Q	I	T	V	E	N	I	V	E	L	M	H	Q	V	S	M	G	M	K	Y	L	E	E	K	N	F	V	H	R	D	L	A
K	0.131777	-0.0101323	#DIV/0!	0.0449187	#DIV/0!	#DIV/0!	#DIV/0!	-0.41699	#DIV/0!	#DIV/0!	-0.213747	-0.339173	-0.060201	-0.0220569	0.0156706	0.0362392	0.0846466	0.0407986	#DIV/0!	0.138145	#DIV/0!	0.051751	0.0147504	0.0638787	-0.0809501	-0.12983	0.0236099	-0.0366432	-0.0102973	0.194373	#DIV/0!	-0.466312	0.0147876	-0.384071	-0.272827	-0.0111363	0.158559	-0.301821	-0.0611023	0.000704168	-0.0363522	0.069156	0.0567008	#DIV/0!	-0.484527	#DIV/0!	-0.262931	#DIV/0!	-0.339557
R	0.0323736	0.0689652	-0.365036	-0.00755105	-0.045482	#DIV/0!	-0.00387375	-0.483839	-0.0367296	0.0121424	-0.0639143	-0.303601	0.00534421	0.0139972	0.00614726	0.0282922	0.0303346	0.0277202	-0.0578522	0.0397194	0.031226	0.0837145	0.0101731	0.0238557	-0.0447835	#DIV/0!	-0.199692	-0.412725	-0.0131288	-0.0598589	-0.461267	-0.49079	0.0771049	-0.439388	-0.491346	0.0086913	0.00422325	-0.466021	-0.025242	-0.00612233	-0.023645	0.0611485	0.0399233	-0.253011	-0.455837	-0.0420236	-0.303422	-0.609442	-0.25124
R	0.0541985	#DIV/0!	#DIV/0!	0.0684741	#DIV/0!	-0.069387	-0.0335802	-0.494866	-0.167423	#DIV/0!	-0.0673321	-0.322291	-0.0643258	-0.0109188	-0.0629025	0.0393892	0.102617	0.117843	#DIV/0!	0.0274473	0.0335362	0.0954886	0.0170821	0.0355839	#DIV/0!	#DIV/0!	-0.205922	#DIV/0!	-0.0366895	#DIV/0!	-0.315511	-0.485981	0.00354118	-0.409577	-0.521718	0.124819	0.0315548	-0.382403	0.00444034	0.125788	#DIV/0!	0.0549825	0.0588814	#DIV/0!	-0.308462	0.0477552	#DIV/0!	#DIV/0!	-0.271774
R	-0.0146097	#DIV/0!	#DIV/0!	-0.0114771	#DIV/0!	-0.0221511	#DIV/0!	-0.482836	#DIV/0!	-0.0834899	-0.041191	-0.310551	0.221746	-0.00385523	0.0350441	0.0379003	0.0657762	0.0295563	#DIV/0!	-0.083061	#DIV/0!	0.0353492	0.0423758	0.0538255	#DIV/0!	#DIV/0!	-0.13648	-0.203586	#DIV/0!	#DIV/0!	#DIV/0!	-0.426448	0.0780918	-0.17666	-0.43411	0.086473	0.0234233	-0.343324	-0.0313367	-0.0200348	#DIV/0!	0.0380876	0.050787	#DIV/0!	-0.510223	#DIV/0!	#DIV/0!	#DIV/0!	-0.17185
E	-0.098211	#DIV/0!	#DIV/0!	0.000165694	#DIV/0!	-0.0681031	-0.0616664	-0.571611	#DIV/0!	-0.0701173	-0.136269	-0.359714	-0.011175	0.014612	-0.0437648	-0.0460206	0.0418232	0.0830288	#DIV/0!	0.0176494	-0.0614962	#DIV/0!	0.0325249	-0.23328	#DIV/0!	#DIV/0!	#DIV/0!	#DIV/0!	-0.0840813	#DIV/0!	#DIV/0!	-0.439174	#DIV/0!	-0.0864518	-0.161625	-0.0623985	-0.0380534	-0.46736	#DIV/0!	#DIV/0!	#DIV/0!	0.0861655	-0.0122439	-0.0670171	-0.382639	#DIV/0!	#DIV/0!	#DIV/0!	-0.15223
D	-0.050529	-0.0744223	-0.167248	0.00940485	-0.0365778	#DIV/0!	0.252254	-0.519734	-0.0160481	-0.0258058	-0.316051	-0.45438	0.020311	0.0310688	-0.0231951	0.000730746	0.00814227	0.0273882	#DIV/0!	0.0145048	-0.0659481	-0.0109716	-0.0544205	-0.441713	#DIV/0!	#DIV/0!	-0.397694	-0.393108	-0.106111	-0.0659928	-0.446352	-0.479725	-0.0439577	-0.574489	-0.449148	-0.087058	-0.038504	-0.500257	-0.0568106	0.0159795	-0.093125	-0.0460256	0.0342288	-0.332014	-0.363164	-0.0694761	#DIV/0!	-0.470582	-0.345817
N	0.00368477	0.0373675	-0.042312	-0.0413172	-0.0527877	#DIV/0!	0.163862	-0.467592	#DIV/0!	0.0433806	-0.0818097	-0.25047	0.00766724	-0.000971082	0.00521096	-0.0242473	0.025028	0.011001	-0.0919291	0.0221519	-0.0250955	0.0445582	#DIV/0!	-0.0333915	0.022078	#DIV/0!	-0.0800313	-0.0858235	-0.0490983	0.0378391	-0.342386	-0.0946318	0.0298477	-0.43502	-0.0718321	-0.0454645	0.0056142	-0.241546	0.0221151	0.00959946	0.0250801	#DIV/0!	0.0274537	-0.0975111	-0.301778	0.374677	-0.341224	-0.0798355	-0.392747
Q	-0.00408024	0.283618	#DIV/0!	-0.0193394	0.0676525	#DIV/0!	-0.0268752	-0.372297	-0.0592342	0.0562558	-0.119247	-0.131943	#DIV/0!	0.00270152	-0.0062439	0.0322316	-0.0176575	-0.0206632	#DIV/0!	0.0346036	#DIV/0!	0.0203844	0.016942	-0.0108012	0.105621	#DIV/0!	-0.0590017	#DIV/0!	0.00531925	0.00562001	-0.225851	-0.48329	0.0257056	-0.362898	-0.0727351	-0.0380462	0.0240243	-0.123539	-0.0244236	-0.0160134	#DIV/0!	-0.0137896	-0.0351067	#DIV/0!	-0.0201617	0.043988	#DIV/0!	0.0577729	-0.36895
H	-0.00439175	0.0451818	-0.13591	0.011049	-0.0310674	-0.114163	0.00492562	-0.439882	0.00389187	0.0276755	0.015058	-0.169736	0.00758276	0.0278407	0.0231912	0.00394068	0.0297955	0.00385936	-0.0249808	0.00799305	-0.0368987	0.0565409	-0.0293514	-0.042542	-0.0846447	#DIV/0!	-0.0147366	-0.281384	#DIV/0!	0.0326937	-0.382668	-0.464311	0.0394777	-0.452196	-0.165332	-0.0719607	0.00843021	-0.124328	-0.0445582	0.0128802	0.0770268	-0.00367853	0.00123974	-0.180659	#DIV/0!	-0.215442	-0.445617	-0.153043	-0.283498
T	-0.105913	-0.0210681	-0.135099	0.00712672	-0.0407606	-0.157178	0.0688374	-0.172464	-0.0530443	0.0351528	-0.0514845	-0.0747885	0.00362573	0.00642637	-0.015293	-0.00938332	0.0239471	0.0255035	0.0210745	#DIV/0!	0.012273	0.0239799	0.0180392	0.0149374	-0.00450565	#DIV/0!	-0.0209791	-0.000565703	-0.0126808	-0.072379	-0.0475321	-0.01154	0.00307165	-0.0923363	-0.0608377	-0.0149217	-0.0160929	-0.214014	0.00343491	-0.145117	#DIV/0!	-0.0557023	0.00139312	-0.0541672	-0.448829	-0.00855762	-0.498652	0.00829579	-0.127226
T	-0.0591193	0.0616495	0.107407	-0.00206925	-0.0603824	-0.122679	0.0336642	-0.171281	-0.0292823	0.0511989	-0.0869789	-0.0498312	-0.0132103	0.0201645	-0.00407972	-0.0651212	0.0292346	0.0145656	0.221409	0.0312165	-0.00350456	0.0123545	0.0237838	0.0221853	0.0617226	#DIV/0!	-0.0366843	-0.0364247	-0.0124831	#DIV/0!	-0.0758833	-0.0344267	-0.0446969	-0.0875437	-0.120421	-0.0689683	0.0244916	-0.212795	0.0200614	0.0346662	#DIV/0!	-0.0380967	0.0361365	-0.0299026	-0.429791	#DIV/0!	#DIV/0!	0.0760923	-0.156156
S	-0.0598255	0.00206434	-0.123942	-0.0402707	-0.0536431	#DIV/0!	0.0362605	-0.148022	-0.0415214	-0.0337081	-0.0678395	-0.107086	-0.00708029	0.0307339	0.0226161	0.0182237	0.0284138	0.0589057	-0.00733925	0.00875152	0.157316	0.0384374	-0.00375357	-0.0596339	0.00486679	#DIV/0!	-0.11398	-0.00663416	-0.0454645	0.00547642	-0.145227	0.0489193	0.0320504	0.016851	-0.10001	-0.0402822	-0.0240215	-0.368163	0.0581031	-0.00313429	#DIV/0!	-0.0349535	0.0139876	-0.0917621	-0.340152	#DIV/0!	-0.415017	-0.0816556	0.0458744
S	-0.0676598	-0.0516538	-0.0558628	0.00395818	-0.0598124	-0.20098	0.042165	-0.169071	-0.0048949	-0.00773077	-0.0965084	-0.140651	-0.00899004	0.00863223	-0.0081118	-0.00807214	0.0231534	0.0345287	-0.0990376	0.0351636	0.114188	0.0222889	-0.0210646	-0.0586954	-0.112626	#DIV/0!	-0.137861	-0.0116668	-0.0237192	-0.0158418	-0.179029	-0.0147567	-0.0432975	0.0198495	-0.0522289	-0.0359489	-0.022655	-0.406687	0.0417145	0.0355272	-0.0213937	-0.0134274	-0.0243334	-0.0817499	-0.347963	0.0413646	-0.482032	-0.158826	-0.0182265
S	-0.0464288	0.0381684	#DIV/0!	-0.00175823	-0.0829564	#DIV/0!	0.0447656	-0.18881	#DIV/0!	0.0574101	-0.0975178	-0.114433	2.13829e-05	-0.000990517	0.0292046	-0.022961	0.0395414	0.0519752	#DIV/0!	0.0618942	-0.0834076	0.0585154	0.00807741	-0.017796	#DIV/0!	#DIV/0!	-0.181012	0.112802	0.0409855	#DIV/0!	-0.110867	#DIV/0!	0.00197941	0.0557321	-0.107264	#DIV/0!	0.0175329	-0.381258	-0.0402735	-0.0455941	0.0499376	0.0628784	-0.0438571	0.0518896	-0.35724	#DIV/0!	#DIV/0!	#DIV/0!	0.0337344
C	-0.0426465	-0.00753175	#DIV/0!	-0.0381368	-0.0044816	#DIV/0!	0.158007	-0.0574933	-0.0610359	-0.0915494	-0.0276037	-0.0173106	0.025004	0.00133232	-0.00125504	-0.0240399	-0.0160558	0.181349	-0.139265	0.0277602	0.0194026	0.0109408	-0.026263	-0.000399887	#DIV/0!	#DIV/0!	-0.016105	0.0185016	-0.0302533	0.192591	-0.00664316	-0.0111142	-0.00200173	0.000935378	0.060436	0.0124552	-0.0241547	-0.104156	0.0126106	0.0441778	0.103619	-0.00277297	0.0797943	0.0605473	-0.41298	#DIV/0!	#DIV/0!	#DIV/0!	-0.0740083
A	-0.0867317	-0.0198472	-0.0839196	-0.000544099	-0.030714	#DIV/0!	-0.0733415	-0.0460023	-0.0466926	0.0553106	0.019595	-0.075644	0.0131872	0.0036601	0.023687	0.0056586	-0.0196908	0.0134839	0.0370673	0.0124717	-0.0107774	0.0358752	-0.0438573	-0.0327455	0.0249319	#DIV/0!	-0.0890639	-0.0136717	-0.0492662	0.00883799	-0.0490595	0.0471477	0.00615037	0.0536745	0.00962967	-0.0152336	0.0050593	-0.38017	-0.00337537	0.0323851	-0.026072	-0.0242844	0.00683516	-0.0133359	-0.471337	0.158101	-0.398962	-0.106892	#DIV/0!
A	-0.175702	#DIV/0!	-0.0727273	0.00226662	-0.0835079	-0.138555	-0.0564476	-0.0213215	-0.0640135	0.0512065	0.0286083	-0.0390002	0.0317908	0.00655624	0.0234194	0.0467407	0.0308023	-0.0089269	#DIV/0!	0.0300992	-0.000357331	0.0275022	-0.0372604	-0.0188232	0.170794	#DIV/0!	-0.112086	0.242443	0.0683114	#DIV/0!	-0.0989729	0.0244014	-0.012591	0.049353	-0.0273931	-0.0160173	0.070557	-0.183623	-0.00530128	-0.00983762	#DIV/0!	0.00128349	-0.0146498	#DIV/0!	-0.441053	0.148503	-0.435337	0.0172918	0.0170309
V	-0.261334	-0.00907481	-0.12332	-0.0454339	0.053284	#DIV/0!	#DIV/0!	-0.0090697	-0.0400216	0.00801831	0.0193214	-0.0378152	0.0261085	0.000664795	-0.00147558	-0.0143921	-0.0239166	0.0315682	-0.0536582	-0.0314608	-0.0226586	0.0281684	-0.0597373	0.0104625	-0.0495268	#DIV/0!	0.00750811	-0.0272739	-0.0455406	#DIV/0!	-0.0109569	-0.00923236	0.0445852	-0.120182	-0.0082065	0.00797194	0.0229858	-0.0302569	-0.0890472	-0.0531608	#DIV/0!	-0.138137	0.0281621	-0.0277318	-0.464548	0.00792876	-0.297684	0.119681	-0.0730157
V	#DIV/0!	#DIV/0!	#DIV/0!	-0.0930365	0.0114981	-0.0846511	0.0132231	-0.0135888	#DIV/0!	#DIV/0!	0.00638352	0.000562761	0.12393	0.00403732	-0.0720165	-0.13712	#DIV/0!	-0.0798916	#DIV/0!	0.0798102	#DIV/0!	-0.032834	-0.125792	-0.00535003	-0.0220356	-0.0744093	0.00172513	-0.0883002	-0.0372294	#DIV/0!	0.0285858	-0.0954658	-0.0429857	-0.0730764	-0.161122	-0.034684	-0.00762212	-0.0395841	-0.137633	-0.0257319	#DIV/0!	-0.0684526	0.077069	#DIV/0!	-0.48894	-0.0260199	#DIV/0!	#DIV/0!	#DIV/0!
L	-0.235586	0.00671385	0.0690493	-0.110103	-0.010121	-0.118257	-0.10838	-0.0336008	-0.120925	0.0419894	-0.091567	0.0027376	-0.0103325	0.00158922	-0.0456494	-0.043222	-0.0521949	-0.0321981	0.0131914	-0.0246754	-0.0307102	0.0304673	-0.0729705	-0.00448256	-0.0511232	#DIV/0!	-0.00201958	0.024133	-0.039914	-0.233806	-0.0113008	-0.128965	0.00403632	-0.419461	0.0264153	-0.0126735	-0.0105355	-0.00369013	-0.0594105	0.00543573	-0.0113197	-0.0169108	0.105769	0.166481	-0.293301	-0.000631828	-0.491807	-0.0142117	-0.478489
L	-0.251067	-0.029431	#DIV/0!	-0.0774764	-0.0684891	#DIV/0!	-0.103798	0.0156113	-0.0750522	-0.0300286	-0.049179	-0.000509306	-0.0204987	0.00494547	-0.0120594	-0.0246147	-0.0141285	0.00869865	0.0560303	-0.043238	-0.0658019	0.0296063	-0.0419968	0.0298158	#DIV/0!	#DIV/0!	-0.011318	-0.00681744	0.0477274	#DIV/0!	0.0815785	-0.127766	-0.0430776	-0.421138	-0.0141081	0.0232946	-0.00125904	#DIV/0!	-0.0852519	0.112056	#DIV/0!	-0.00686572	0.120899	0.314253	-0.290441	#DIV/0!	#DIV/0!	#DIV/0!	#DIV/0!
L	-0.134653	#DIV/0!	#DIV/0!	-0.0802092	#DIV/0!	#DIV/0!	#DIV/0!	-0.0460725	#DIV/0!	#DIV/0!	-0.076536	#DIV/0!	#DIV/0!	-0.0336371	-0.0348459	#DIV/0!	-0.308562	0.437697	#DIV/0!	-0.00192505	-0.131035	-0.0278035	-0.0551926	-0.00258748	#DIV/0!	#DIV/0!	-0.0339705	-0.0117233	#DIV/0!	#DIV/0!	#DIV/0!	-0.113838	-0.0364094	#DIV/0!	-0.0737267	#DIV/0!	0.0584391	-0.0280363	-0.00497819	#DIV/0!	#DIV/0!	0.0910124	0.121257	0.411905	-0.167343	#DIV/0!	#DIV/0!	-0.0223087	#DIV/0!
I	-0.284891	-0.0215487	-0.0888677	-0.116164	-0.0365462	-0.163289	#DIV/0!	-0.0345047	-0.156888	-0.0329219	-0.0666113	-0.00368248	-0.00397485	0.026957	-0.0757923	-0.0330171	-0.0880985	0.0340905	#DIV/0!	-0.0278668	0.0251877	0.00238433	-0.0392603	0.0105426	-0.0602176	#DIV/0!	0.0203499	-0.0386268	-0.0406575	#DIV/0!	0.0939751	-0.107973	0.042845	-0.417032	-0.108135	-0.0806384	-0.0219945	0.0205289	-0.147633	-0.0194728	-0.0422939	-0.145289	0.11613	0.0868095	-0.392284	-0.149429	#DIV/0!	0.114876	-0.398386
M	-0.111259	#DIV/0!	#DIV/0!	-0.0294902	0.0642231	#DIV/0!	#DIV/0!	-0.00274416	#DIV/0!	0.000123627	-0.0415766	-0.028363	0.0466552	0.0815872	0.0446514	-0.0247294	0.0231524	0.0668387	0.0466394	-0.0272214	-0.0379537	0.0393733	-0.0114434	0.0237424	#DIV/0!	#DIV/0!	0.0320724	#DIV/0!	0.0261295	#DIV/0!	-0.0255655	-0.313654	#DIV/0!	-0.400279	#DIV/0!	0.184354	0.0421111	0.0231092	-0.0503013	0.0743938	0.00977924	-0.0495282	0.0705955	0.220206	-0.124934	0.0864278	#DIV/0!	-0.0573484	-0.315065
F	-0.293477	-0.058652	#DIV/0!	-0.0415603	-0.0300278	#DIV/0!	-0.227146	-0.0852182	-0.147347	0.00903347	#DIV/0!	-0.072876	0.000935677	-0.00217276	0.0121361	-0.0423659	-0.0109811	0.0312641	0.0572371	-0.0170589	-0.0926721	0.0241429	-0.113645	-0.0341942	#DIV/0!	#DIV/0!	-0.0592146	-0.0174613	-0.0343368	-0.0983036	-0.0753115	-0.450678	-0.0359911	-0.277584	0.0161735	-0.119287	-0.0404275	0.0168839	-0.0147162	0.0483904	0.0499376	-0.0323144	#DIV/0!	-0.0710654	-0.273593	-0.127966	#DIV/0!	#DIV/0!	-0.42977
Y	-0.144608	0.0272415	-0.0899005	-0.024192	-0.0257185	#DIV/0!	#DIV/0!	-0.132848	-0.151584	0.0582619	0.0309343	-0.0464259	-0.011143	0.00884199	0.00303899	-0.0448821	-0.00654342	0.000293593	0.0675095	-0.00225158	-0.00753175	0.0452567	-0.086769	-0.220889	#DIV/0!	#DIV/0!	0.0229125	-0.302705	0.0697855	#DIV/0!	-0.315781	-0.495125	-0.0150695	-0.450207	-0.143089	-0.0727431	#DIV/0!	-0.167816	0.0157061	-0.0159355	0.0582467	-0.0118814	0.0196529	-0.0545546	-0.37229	#DIV/0!	-0.228559	#DIV/0!	-0.496604
W	-0.186014	#DIV/0!	#DIV/0!	-0.0716176	#DIV/0!	-0.0732375	#DIV/0!	-0.0803492	#DIV/0!	0.034702	0.0184647	-0.100248	#DIV/0!	-0.00413771	0.0157448	-0.134467	0.156625	0.0459629	#DIV/0!	-0.112843	0.277108	-0.000340728	-0.109131	-0.401315	#DIV/0!	#DIV/0!	0.119658	#DIV/0!	#DIV/0!	#DIV/0!	#DIV/0!	-0.492535	0.0954778	-0.212787	#DIV/0!	#DIV/0!	0.222142	#DIV/0!	-0.132182	#DIV/0!	#DIV/0!	#DIV/0!	-0.032818	#DIV/0!	-0.221272	#DIV/0!	#DIV/0!	#DIV/0!	#DIV/0!
G	-0.070335	-0.14213	#DIV/0!	0.010694	-0.00570433	-0.114442	#DIV/0!	-0.38556	0.00289819	#DIV/0!	-0.0778309	-0.10957	-0.0408339	-0.00764071	0.0264513	0.0419239	0.0330482	0.0831252	0.00390443	0.0483522	#DIV/0!	0.0255565	-0.0322997	-0.150266	0.0224872	#DIV/0!	-0.241893	-0.0659057	0.000849017	0.186588	-0.215917	-0.00398434	-0.0243141	-0.0453402	-0.0292099	-0.0435661	-0.0622987	-0.429904	-0.0169158	0.24194	#DIV/0!	0.100547	-0.0551905	#DIV/0!	-0.410803	0.131385	-0.131683	-0.0367787	-0.0824412
G	0.00148259	#DIV/0!	#DIV/0!	0.0136235	#DIV/0!	#DIV/0!	#DIV/0!	-0.362588	#DIV/0!	#DIV/0!	-0.07002	-0.110999	#DIV/0!	0.230054	0.0396845	0.0385025	#DIV/0!	-0.0248106	#DIV/0!	0.0133339	0.115219	-0.0205648	0.000605706	-0.142448	#DIV/0!	-0.0513697	#DIV/0!	#DIV/0!	#DIV/0!	#DIV/0!	#DIV/0!	-0.0154846	0.0755139	#DIV/0!	-0.0586843	#DIV/0!	#DIV/0!	#DIV/0!	-0.109461	-0.0670309	#DIV/0!	0.0724546	-0.0336241	#DIV/0!	#DIV/0!	#DIV/0!	#DIV/0!	-0.111072	0.0552591
P	-0.00236901	-0.0228019	-0.410885	0.00122638	-0.111316	-0.0813036	-0.0214583	-0.459171	-0.0428145	-0.0845873	-0.430716	-0.331191	-0.0172048	-0.102514	-0.0764793	-0.013861	0.00468782	-0.024463	-0.0490245	0.0132718	0.0447979	0.0447545	-0.172709	-0.352208	-0.199494	#DIV/0!	-0.390043	-0.449025	-0.473551	-0.440367	-0.464949	-0.462615	-0.484835	-0.175614	-0.493037	-0.486301	-0.286985	-0.477032	-0.441239	-0.154611	-0.293845	-0.164298	-0.489921	-0.343483	-0.486138	-0.479502	-0.469441	-0.261613	-0.486797
P	-0.00894862	-0.0655653	#DIV/0!	#DIV/0!	-0.00753175	#DIV/0!	#DIV/0!	-0.454528	-0.0335817	-0.0807405	-0.430227	-0.330077	-0.0134622	-0.0824573	-0.0886333	-0.030912	0.0107418	-0.0305415	0.0102816	0.0149587	-0.0335737	0.026489	-0.163454	-0.357501	-0.20693	#DIV/0!	-0.395901	-0.457682	-0.499378	-0.586052	-0.461337	-0.462593	-0.54199	-0.189632	-0.45766	-0.472365	-0.26893	-0.286789	-0.434836	-0.142068	-0.17709	-0.124771	-0.47877	-0.376449	-0.479883	#DIV/0!	#DIV/0!	-0.115792	-0.369947
*	#DIV/0!	#DIV/0!	#DIV/0!	-0.700445	#DIV/0!	-0.120283	#DIV/0!	-0.669488	#DIV/0!	-0.205999	-0.578139	-0.457765	-0.010249	-0.596529	-0.637198	-0.475397	#DIV/0!	-0.581433	#DIV/0!	-0.644724	#DIV/0!	-0.339065	-0.606133	-0.584193	#DIV/0!	-0.110867	-0.591563	#DIV/0!	#DIV/0!	#DIV/0!	-0.600518	-0.37944	#DIV/0!	-0.652605	#DIV/0!	-0.255316	-0.439643	#DIV/0!	-0.296311	0.00919532	#DIV/0!	-0.545983	-0.597426	#DIV/0!	-0.618455	#DIV/0!	#DIV/0!	#DIV/0!	#DIV/0!
[truncated: 51 more columns]

## Sheet: AncSZ_Pool3_Avg_Enrichment
AncSZ_Numbering	528	529	530	531	532	533	534	535	536	537	538	539	540	541	542	543	544	545	546	547	548	549	550	551	552	553	554	555	556	557	558	559	560	561	562	563	564	565	566	567	568	569	570	571	572	573	574	575	576
Substitution	L	K	W	Y	A	P	E	C	I	N	F	H	K	F	S	S	K	S	D	V	W	S	F	G	V	T	M	W	E	A	F	S	Y	G	Q	K	P	Y	K	G	M	K	G	Q	E	V	L	P	F
K	-0.113345	#DIV/0!	#DIV/0!	-0.253825	#DIV/0!	-0.533842	#DIV/0!	#DIV/0!	-0.0503485	#DIV/0!	#DIV/0!	-0.0900553	#DIV/0!	#DIV/0!	-0.0616401	0.0776434	-0.170949	-0.647278	#DIV/0!	-0.550182	-0.54022	#DIV/0!	#DIV/0!	-0.510028	-0.478174	-0.302858	-0.361194	#DIV/0!	-0.253356	#DIV/0!	-0.635372	-0.0998597	0.102397	#DIV/0!	-0.112071	#DIV/0!	#DIV/0!	-0.157357	-0.021665	-0.00231862	0.0788067	-0.0863274	-0.0536719	0.0228615	-0.151678	#DIV/0!	#DIV/0!	#DIV/0!	0.0435608
R	-0.140086	0.00588758	-0.537706	-0.136733	-0.631568	-0.511773	#DIV/0!	-0.459743	-0.0485156	#DIV/0!	#DIV/0!	0.00147611	-0.0108473	-0.516166	-0.042642	-0.020529	-0.0203091	-0.6377	-0.614673	-0.366643	-0.576132	-0.672878	#DIV/0!	-0.689271	-0.662085	-0.636553	-0.668818	-0.22999	-0.625154	-0.634576	-0.645047	-0.0975338	-0.0410847	-0.486525	-0.0193175	0.0103237	-0.630982	-0.207288	-0.0158385	-0.000484761	-0.00506728	-0.0722183	-0.134608	-0.011589	-0.0387208	-0.0973035	-0.0254995	0.00461936	0.0323638
R	-0.123454	-0.0362631	-0.286652	#DIV/0!	#DIV/0!	-0.528941	#DIV/0!	-0.370457	0.0451627	#DIV/0!	#DIV/0!	-0.0637413	0.0706996	#DIV/0!	0.00914519	-0.00980333	-0.121821	-0.606573	-0.473667	-0.127216	-0.415649	-0.574324	#DIV/0!	-0.490714	-0.576533	-0.689681	#DIV/0!	-0.236092	#DIV/0!	#DIV/0!	-0.67533	-0.133696	-0.0598855	-0.506775	-0.0922238	-0.0635536	#DIV/0!	-0.164242	-0.0110332	-0.00152878	-0.0129757	#DIV/0!	-0.0492456	-0.0383638	-0.00415017	-0.0589651	-0.0151804	0.00378428	-0.049161
R	-0.0560872	-0.0640379	-0.359964	-0.0800576	#DIV/0!	-0.466474	#DIV/0!	-0.409763	-0.258888	#DIV/0!	#DIV/0!	0.158901	-0.0803334	#DIV/0!	0.0276848	0.0252479	-0.0801369	-0.605573	#DIV/0!	#DIV/0!	-0.461123	#DIV/0!	#DIV/0!	-0.446849	#DIV/0!	#DIV/0!	-0.451196	-0.213192	#DIV/0!	#DIV/0!	-0.566973	-0.107803	-0.05852	#DIV/0!	-0.0514406	-0.0827121	#DIV/0!	-0.178255	0.0205254	-0.00583417	-0.0736207	#DIV/0!	-0.0878444	#DIV/0!	0.0832059	#DIV/0!	#DIV/0!	#DIV/0!	0.114294
E	-0.377412	-0.233319	-0.439242	0.00483333	#DIV/0!	-0.343909	-0.0218999	-0.164019	0.0382344	#DIV/0!	#DIV/0!	-0.0777875	-0.145116	-0.111976	#DIV/0!	-0.0198051	-0.157885	-0.296321	-0.0316115	-0.23643	#DIV/0!	-0.214367	#DIV/0!	-0.47439	#DIV/0!	-0.400279	#DIV/0!	#DIV/0!	#DIV/0!	#DIV/0!	#DIV/0!	-0.0472768	#DIV/0!	-0.383508	-0.0514691	-0.103214	#DIV/0!	-0.253643	#DIV/0!	0.0535006	-0.119539	#DIV/0!	-0.201725	#DIV/0!	#DIV/0!	-0.201041	#DIV/0!	-0.0558604	-0.0728056
D	-0.4479	-0.422547	-0.462173	-0.188367	-0.180177	-0.61491	#DIV/0!	-0.033866	-0.290704	-0.224683	#DIV/0!	-0.132263	-0.00702361	-0.391974	0.0692658	-0.0529319	-0.154622	-0.463208	0.0283832	-0.496961	-0.649047	-0.583148	#DIV/0!	-0.650897	-0.608161	-0.516708	-0.647832	-0.616904	-0.550592	-0.377801	-0.604567	-0.0709173	-0.0463482	-0.141178	-0.0511119	-0.150023	-0.516891	-0.243505	0.0237619	-0.0106979	-0.116423	-0.11448	-0.220411	-0.08968	-0.031388	-0.307794	-0.126739	0.0431552	-0.0346896
N	-0.162413	-0.116014	-0.251966	-0.0485292	-0.639151	-0.247512	#DIV/0!	-0.0319569	0.000312349	#DIV/0!	#DIV/0!	-0.104589	-0.00800875	-0.154715	0.112641	-0.00387606	-0.103832	-0.0406645	-0.589724	-0.210198	-0.625218	-0.192212	-0.3613	-0.558917	-0.316836	-0.0984397	-0.350788	-0.280744	-0.647455	-0.286741	-0.415097	-0.0476978	0.00452124	-0.0999749	-0.0329688	-0.0330285	-0.501559	-0.202942	0.0374403	0.0193699	-0.0383978	-0.0056829	0.0197966	-0.0656822	-0.0595439	-0.192193	-0.0215428	-0.046651	-0.0434454
Q	-0.114181	-0.213984	-0.116906	-0.0715933	#DIV/0!	-0.214162	#DIV/0!	-0.105867	0.00597465	#DIV/0!	#DIV/0!	-0.0295604	0.00544534	-0.269999	0.0215906	0.0465381	-0.130052	-0.14157	-0.503675	-0.133854	-0.598637	-0.180521	#DIV/0!	-0.635165	-0.357451	-0.0960156	-0.195966	-0.108348	-0.119188	-0.549068	-0.328555	-0.0736903	-0.0388123	-0.338637	#DIV/0!	0.00984665	-0.573844	-0.273295	0.0420791	-0.0145582	0.00900659	-0.00437058	-0.128819	-0.0696702	-0.0727206	-0.0808746	-0.101769	0.0682757	0.0240052
H	-0.0739706	-0.2354	-0.0893806	-0.190128	-0.588212	-0.239122	#DIV/0!	-0.316516	0.0461644	#DIV/0!	#DIV/0!	#DIV/0!	-0.0393861	-0.117339	-0.00259531	-0.0685686	-0.0560357	-0.49059	-0.608672	-0.627944	-0.383588	-0.292227	-0.188173	-0.662136	-0.18253	-0.125277	-0.351448	-0.0436116	-0.721023	-0.538484	-0.126633	-0.0929617	-0.0346169	-0.289661	-0.0461569	-0.0465452	-0.477275	-0.0764793	-0.0303953	0.0023264	-0.00464251	-0.0328268	-0.048692	-0.0246935	-0.0227999	-0.0656224	-0.0316754	-0.00980771	0.029659
T	-0.0396386	-0.274615	-0.290604	0.0278533	-0.602738	-0.279578	#DIV/0!	-0.126022	0.0213544	#DIV/0!	#DIV/0!	-0.0782826	-0.00129167	-0.075039	-0.026974	0.0168628	-0.0932405	-0.0507352	-0.60216	-0.047422	-0.633685	-0.149843	-0.474397	-0.500416	-0.103324	#DIV/0!	-0.113776	-0.284339	-0.354298	-0.19192	-0.0939992	-0.0260123	-0.0549758	-0.237003	-0.0570426	0.00489762	-0.114539	-0.268726	-0.0064522	0.00925533	-0.0407083	0.0120526	-0.0123116	-0.01591	-0.0591935	0.0172698	-0.0553244	-0.010984	-0.00187761
T	-0.0373399	-0.255876	-0.234369	0.0403654	-0.527546	-0.242215	#DIV/0!	-0.118977	-0.0314436	#DIV/0!	#DIV/0!	-0.0690213	-0.00148145	-0.0919803	-0.0875448	0.0160095	-0.140321	-0.0647307	-0.611602	-0.0372632	-0.60353	-0.118451	-0.52363	-0.471963	-0.113109	-0.0313339	-0.0938905	-0.265573	-0.138212	-0.160375	-0.098078	-0.0173843	0.0159594	-0.213456	-0.0204471	-0.0276329	-0.0530022	-0.271758	0.0413625	0.000726998	-0.0591295	-0.0403775	-0.0078272	-0.0124191	-0.0325567	0.00998518	-0.0571296	-0.149995	-0.0119153
S	-0.196888	-0.20799	-0.256827	-0.0451869	-0.101795	-0.309748	#DIV/0!	-0.0546471	-0.0188442	0.156825	#DIV/0!	-0.0276293	-0.0186509	-0.0911382	-0.0300908	-0.0151061	-0.105351	0.0102541	-0.647458	-0.0238025	-0.558406	0.017867	#DIV/0!	-0.0872927	-0.274176	-0.0446118	-0.152942	-0.179343	-0.484481	-0.052313	-0.240439	#DIV/0!	-0.036997	-0.0724782	-0.0707127	0.00866531	-0.217748	-0.200775	0.0128068	-0.0821461	-0.0620231	-0.0349833	0.014477	-0.0537963	-0.0673756	-0.0596067	-0.0934604	-0.00447459	-0.031029
S	-0.2399	-0.235081	-0.219915	-0.0203463	-0.128293	-0.245834	#DIV/0!	0.0262503	0.0629154	#DIV/0!	-0.00164635	-0.0308356	-0.0322132	-0.00455766	0.0102739	0.0127512	-0.0567054	-0.031642	-0.575272	-0.057837	-0.635284	-0.0393017	-0.505375	-0.118148	-0.303928	-0.0548286	-0.146662	-0.16918	-0.514338	-0.0572796	-0.230714	-0.0277463	-0.0577529	-0.0911708	-0.0441473	-0.0445829	-0.203693	-0.242586	-0.00218682	-0.025691	-0.0645829	0.00262519	-0.0213016	-0.0469379	-0.0441751	-0.090634	-0.0911287	0.0543361	-0.0048087
S	-0.268567	-0.161794	-0.1794	0.0365619	#DIV/0!	-0.241748	#DIV/0!	0.00602178	0.109253	#DIV/0!	#DIV/0!	0.0287112	-0.0480904	-0.0853161	-0.0328523	-0.0823318	-0.0160659	#DIV/0!	-0.580477	0.0217653	-0.536532	0.00549204	#DIV/0!	-0.180373	-0.28016	-0.0954512	-0.12744	-0.222985	#DIV/0!	0.00918117	-0.243799	0.00633261	-0.0594299	-0.0730968	-0.0197252	0.029326	-0.218123	-0.231432	-0.118771	-0.0442498	-0.0437767	-0.0160659	0.13178	-0.00605331	-0.0891301	0.10256	0.128056	0.0453068	0.0208293
C	-0.165649	-0.155383	-0.353914	0.0834651	-0.162318	-0.243153	#DIV/0!	-0.0890919	0.0124972	#DIV/0!	#DIV/0!	-0.0426648	0.0458057	-0.0836889	0.0313666	-0.0312012	-0.0942473	-0.110581	-0.482763	-0.0408638	-0.573733	-0.173799	-0.162544	-0.263169	-0.0977249	0.0326342	-0.0767523	-0.191088	#DIV/0!	0.00867775	-0.111677	-0.043833	-0.0742421	-0.17286	-0.0527379	-0.0814751	-0.0773096	-0.105153	-0.0646715	-0.0049691	0.0331912	-0.0778556	-0.0765101	-0.0444774	-0.0663039	0.0714671	-0.0503007	-0.140856	0.00679912
A	-0.10271	-0.10019	-0.248596	-0.0671901	0.0131102	-0.128784	#DIV/0!	0.0333675	-0.0387827	#DIV/0!	#DIV/0!	-0.0370915	0.00917552	-0.0787981	0.0220091	0.0111182	-0.044321	-0.123468	-0.587508	-0.043407	-0.612003	0.0303444	-0.274777	-0.0825489	-0.211783	-0.0628705	-0.0971902	-0.111961	-0.651722	#DIV/0!	-0.129174	-0.0706154	-0.0485344	-0.0300137	-0.0272303	-0.0534937	-0.0453917	-0.195738	0.0346876	0.0122216	-0.00756022	-0.034788	0.0349247	-0.0556777	-0.0224069	0.0266212	-0.0275259	-0.0145365	0.0276487
A	-0.0857096	-0.110682	-0.279079	-0.0475126	-0.044186	-0.12126	#DIV/0!	0.0352745	0.0774792	#DIV/0!	#DIV/0!	-0.0787632	-0.0285691	-0.0893232	0.0914026	0.00344268	-0.0771936	-0.124212	-0.60245	-0.0463992	#DIV/0!	0.0785939	#DIV/0!	-0.100731	-0.157654	0.00704371	-0.0840165	-0.104375	-0.466035	-0.0249254	-0.13776	-0.00927193	-0.103841	-0.0802674	0.00428314	-0.0238964	-0.13704	-0.158695	0.0657429	0.00516425	0.00927388	#DIV/0!	0.0501351	0.0163525	-0.0249478	-0.00404261	#DIV/0!	0.0600199	0.00237961
V	-0.0499478	-0.22284	-0.348081	0.0735328	-0.613281	-0.205961	#DIV/0!	-0.0513854	0.0572854	#DIV/0!	#DIV/0!	-0.123579	0.0614298	-0.235393	#DIV/0!	0.0111241	-0.0740012	-0.126097	-0.572554	#DIV/0!	-0.542853	-0.607167	-0.266878	-0.687941	-0.0489115	-0.0101492	-0.0560686	-0.202117	#DIV/0!	-0.0742539	-0.0635275	-0.104295	-0.0162833	-0.33938	-0.0276162	-0.0165929	0.44347	-0.223954	-0.0661849	-0.0821575	0.002428	-0.0294461	-0.0515713	-0.0276035	-0.100207	0.0344297	-0.0859887	-0.106901	0.00342555
V	-0.0659092	-0.268319	-0.265519	-0.0858236	#DIV/0!	-0.206191	#DIV/0!	-0.0837506	0.0793344	#DIV/0!	#DIV/0!	#DIV/0!	#DIV/0!	#DIV/0!	0.0950613	0.0140036	-0.121539	-0.000721256	-0.655175	-0.0200312	#DIV/0!	#DIV/0!	#DIV/0!	-0.351023	#DIV/0!	-0.0227116	-0.0986619	#DIV/0!	0.0311577	#DIV/0!	-0.13636	-0.154499	-0.10952	#DIV/0!	0.0222458	#DIV/0!	-0.0805386	-0.213526	-0.113852	-0.139419	-0.0446232	#DIV/0!	-0.192332	-0.0373814	-0.176588	-0.0517833	#DIV/0!	#DIV/0!	-0.0630357
L	-0.0130561	-0.215045	-0.338065	0.161424	-0.598745	-0.314347	#DIV/0!	-0.191834	0.0443258	#DIV/0!	-0.138355	0.0280552	-0.0641849	-0.187882	-0.0158973	-0.0219128	-0.0821627	-0.132825	-0.599511	-0.0678309	-0.610386	-0.507438	-0.0924542	-0.697763	-0.151697	0.471799	-0.0689689	-0.171336	-0.645631	-0.148321	-0.0546269	-0.328315	-0.0726455	-0.514927	-0.0531099	-0.065719	-0.149335	-0.0954861	-0.038114	0.00577696	-0.0110992	-0.0363818	-0.0855809	-0.0296757	-0.0594691	0.0247237	0.00503849	-0.0877087	0.0257435
L	#DIV/0!	-0.207448	-0.393205	0.190425	#DIV/0!	-0.302831	#DIV/0!	-0.260664	0.0781152	#DIV/0!	#DIV/0!	0.0403991	-0.00369004	-0.221007	0.105632	-0.0352671	-0.083514	-0.1063	-0.534489	-0.115506	-0.614792	-0.441964	#DIV/0!	-0.705163	-0.175707	0.479188	-0.0573522	-0.119645	-0.424701	0.0164248	-0.0553703	-0.384822	-0.0830031	-0.504354	-0.0650062	-0.164897	-0.121743	-0.0619699	0.0260677	-0.0220227	0.0229979	0.148365	-0.0844926	0.0354094	-0.0464221	-0.0121389	0.0704955	-0.122988	0.0409816
L	-0.0454827	-0.252155	-0.169008	#DIV/0!	#DIV/0!	-0.143011	#DIV/0!	-0.266226	#DIV/0!	#DIV/0!	#DIV/0!	0.299561	-0.0196922	-0.409278	0.158368	-0.0547027	#DIV/0!	-0.154322	#DIV/0!	0.0307767	-0.414013	#DIV/0!	#DIV/0!	#DIV/0!	-0.133207	0.676916	-0.0679817	-0.383375	#DIV/0!	#DIV/0!	-0.224126	-0.30872	0.145946	#DIV/0!	-0.0373112	#DIV/0!	#DIV/0!	-0.12507	#DIV/0!	-0.0309856	-0.0784664	#DIV/0!	#DIV/0!	#DIV/0!	-0.0679295	-0.115935	-0.0384683	#DIV/0!	0.0515881
I	0.00383554	-0.220726	-0.154282	-0.0260742	-0.600813	-0.20355	#DIV/0!	-0.190294	-0.0593529	#DIV/0!	#DIV/0!	-0.12854	0.0334095	-0.080682	-0.0554502	0.034391	-0.0658074	-0.224878	-0.631259	-0.0922512	-0.61316	-0.404765	-0.130342	-0.70103	-0.0577118	-0.0149557	-0.0638433	-0.195298	-0.574562	-0.240251	-0.0884715	-0.208957	-0.0469112	-0.328211	-0.0495594	-0.0566709	-0.0574545	-0.263983	-0.0099211	-0.048141	-0.00117652	-0.0273807	0.0380575	-0.0283178	-0.123063	-0.0588064	-0.0240013	-0.125845	-0.013281
M	-0.139556	-0.192433	-0.244267	0.292002	-0.492487	-0.1743	#DIV/0!	-0.0853242	0.0650255	#DIV/0!	#DIV/0!	0.0358227	0.0416265	-0.205158	0.108697	0.0366538	#DIV/0!	-0.0291085	-0.306233	-0.124676	#DIV/0!	0.181838	#DIV/0!	#DIV/0!	-0.11113	0.131092	#DIV/0!	-0.0786341	#DIV/0!	#DIV/0!	-0.0506518	-0.107586	0.169449	-0.266216	0.0075142	0.057153	-0.197082	0.0433497	#DIV/0!	-0.112327	#DIV/0!	-0.00626776	0.0320067	0.0340205	-0.0684157	0.0158376	-0.0314716	#DIV/0!	0.0242789
F	-0.103309	-0.201817	-0.259836	0.00640032	-0.619378	-0.471943	#DIV/0!	-0.158647	0.120341	#DIV/0!	#DIV/0!	0.0286951	-0.102819	#DIV/0!	0.076546	0.0358046	-0.0102574	-0.432196	-0.601931	-0.531074	-0.179459	-0.646129	-0.0915388	-0.673839	-0.499713	0.0182654	-0.0934292	-0.0627297	#DIV/0!	-0.212038	#DIV/0!	-0.213324	0.0113988	-0.434962	-0.0572412	-0.0761972	-0.395142	-0.0147432	-0.0301405	-0.0525431	-0.0174237	-0.0406218	-0.0504632	-0.0582366	-0.132232	0.0158568	-0.0861028	-0.138275	#DIV/0!
Y	-0.0547962	-0.267678	-0.184755	-0.0134064	-0.591295	-0.493794	#DIV/0!	-0.135421	0.0231241	-0.0840685	#DIV/0!	-0.0293386	0.0474162	-0.173534	0.109951	0.0538207	-0.045357	-0.56975	-0.564902	-0.637678	-0.0771054	-0.643297	-0.138212	-0.580033	-0.430677	-0.182123	-0.343326	-0.0396996	#DIV/0!	-0.401594	-0.0836254	-0.136591	-0.0354267	-0.343138	-0.0510243	-0.0929069	-0.497734	#DIV/0!	-0.0128459	-0.0181396	0.00200752	-0.0103506	-0.166424	-0.0827466	-0.0621816	-0.045809	-0.0960055	-0.0941855	0.0186869
W	-0.0125723	#DIV/0!	#DIV/0!	-0.221486	#DIV/0!	-0.333922	#DIV/0!	-0.0250094	0.0867248	#DIV/0!	#DIV/0!	0.108574	0.0622389	#DIV/0!	0.111522	0.0970315	-0.0830127	#DIV/0!	#DIV/0!	#DIV/0!	#DIV/0!	#DIV/0!	#DIV/0!	-0.395935	#DIV/0!	#DIV/0!	#DIV/0!	#DIV/0!	#DIV/0!	#DIV/0!	#DIV/0!	-0.203495	#DIV/0!	#DIV/0!	0.062966	#DIV/0!	#DIV/0!	#DIV/0!	#DIV/0!	-0.0739286	-0.100064	#DIV/0!	-0.182477	0.0815308	-0.134895	0.17572	#DIV/0!	-0.0973794	-0.0286683
G	-0.351805	-0.205896	-0.448946	-0.106419	-0.0258214	-0.4257	#DIV/0!	0.00521694	-0.0760282	#DIV/0!	#DIV/0!	-0.0480607	0.195003	-0.288898	#DIV/0!	0.0317149	-0.135141	-0.140435	-0.646109	-0.0715152	-0.590327	-0.0759279	#DIV/0!	-0.0515194	-0.514738	-0.135476	-0.367985	-0.24483	-0.633705	-0.303308	-0.394718	-0.0376371	-0.0106723	-0.120511	-0.0706742	-0.04874	-0.444041	-0.212338	0.127359	0.0507191	-0.0791532	0.0303915	-0.0568771	-0.121041	-0.106017	-0.14181	-0.0608432	0.0719283	-0.0223725
G	-0.352082	#DIV/0!	-0.27219	#DIV/0!	0.0711513	-0.32655	#DIV/0!	-0.0350269	#DIV/0!	#DIV/0!	#DIV/0!	0.245203	#DIV/0!	#DIV/0!	#DIV/0!	-0.0439599	#DIV/0!	-0.0662867	#DIV/0!	#DIV/0!	#DIV/0!	#DIV/0!	#DIV/0!	#DIV/0!	-0.325544	#DIV/0!	-0.31145	#DIV/0!	-0.0471706	#DIV/0!	#DIV/0!	-0.0330839	0.346558	-0.0444207	0.0224862	#DIV/0!	#DIV/0!	#DIV/0!	#DIV/0!	0.0259792	-0.0547825	#DIV/0!	#DIV/0!	#DIV/0!	-0.12141	#DIV/0!	#DIV/0!	0.0536798	0.01494
P	-0.368266	-0.152275	-0.59213	-0.575406	0.0188279	0.0301229	#DIV/0!	-0.121407	-0.0997675	#DIV/0!	#DIV/0!	-0.131058	-0.238242	-0.244871	-0.071224	0.108924	-0.0911635	-0.579593	-0.60158	#DIV/0!	-0.667055	-0.637919	-0.611252	-0.707511	-0.723001	-0.654124	-0.69978	-0.674994	-0.687403	-0.675486	-0.654661	-0.661265	-0.0967133	-0.376315	-0.137185	-0.0213778	0.00670938	-0.34361	0.0603704	-0.0283504	-0.264071	-0.0646924	0.0823945	-0.0623776	-0.162934	-0.172898	-0.061879	0.0212636	-0.0747468
P	-0.151191	-0.140153	-0.623294	-0.602914	-0.0523703	6.38719e-05	#DIV/0!	-0.0874047	-0.118096	#DIV/0!	#DIV/0!	-0.119966	-0.257366	-0.277701	-0.0721699	0.0754308	-0.0766271	-0.547601	-0.625583	#DIV/0!	-0.689083	-0.652899	#DIV/0!	-0.695899	-0.734587	-0.682818	-0.656353	-0.659845	-0.61193	-0.660193	-0.638134	-0.69148	-0.111934	-0.385511	-0.123741	-0.0282648	0.0247034	-0.265453	0.0851075	-0.0244881	-0.251094	-0.0470217	0.0671493	-0.031211	-0.162286	-0.201756	-0.0756303	-0.051842	-0.0813932
*	-0.54605	-0.290668	-0.425145	#DIV/0!	#DIV/0!	-0.712621	#DIV/0!	-0.658241	#DIV/0!	#DIV/0!	#DIV/0!	#DIV/0!	-0.516668	#DIV/0!	#DIV/0!	#DIV/0!	#DIV/0!	-0.409296	#DIV/0!	#DIV/0!	-0.466074	-0.58537	#DIV/0!	#DIV/0!	-0.576666	-0.595737	#DIV/0!	-0.389224	-0.343031	#DIV/0!	#DIV/0!	-0.621901	#DIV/0!	#DIV/0!	-0.278416	#DIV/0!	#DIV/0!	#DIV/0!	#DIV/0!	-0.599644	#DIV/0!	#DIV/0!	-0.508981	#DIV/0!	-0.478548	#DIV/0!	#DIV/0!	#DIV/0!	-0.477785
[truncated: 51 more columns]
